# Supplementary material for: Fully Automated Measurement of Cobb Angles in Coronal Plane Spine Radiographs
Source: J Clin Med. 2024 Jul 15;13(14):4122. doi: 10.3390/jcm13144122 (PMC11278017; doi:10.3390/jcm13144122)
Supplement: Supplementary file 1 [file jcm-13-04122-s001.zip]

Archive with 1 entries (1 files):
- jcm-3024201-supplementary.pdf
